# Supplementary material for: A Systematic Review and Meta-Analysis of the Effect of Pentagalloyl Glucose Administration on Aortic Expansion in Animal Models
Source: Biomedicines. 2021 Oct 11;9(10):1442. doi: 10.3390/biomedicines9101442 (PMC8533208; doi:10.3390/biomedicines9101442)
Supplement: Supplementary file 1 [file biomedicines-09-01442-s001.zip]

Archive with 1 entries (1 files):
- biomedicines-1413991-supplementary.pdf
